# Supplementary material for: Epidemiology of Nosema spp. and the effect of indoor and outdoor wintering on honey bee colony population and survival in the Canadian Prairies
Source: PLoS One. 2021 Oct 25;16(10):e0258801. doi: 10.1371/journal.pone.0258801 (PMC8544878; doi:10.1371/journal.pone.0258801)
Supplement: S2 File — Data used for: Dataset A. Raw data used for PROC MIXED analysis; Dataset B. Raw data used for PROC LOGISTIC analysis including samples with dead bees taken from bottom board; Dataset C. Raw data used for PROC LOGISTIC analysis not including samples with dead bees taken from bottom board. (XLSX) [file pone.0258801.s002.xlsx]

## Sheet: INFORMATION
Datasets for:
Epidemiology of Nosema spp. and the effect of indoor and outdoor wintering on honey bee colony population and survival in the Canadian Prairies.
Rosanna N. Punko1*, Robert W. Currie1, Medhat E. Nasr2, Shelley E. Hoover3
1 Department of Entomology, University of Manitoba, Winnipeg, Manitoba, Canada
2 Alberta Agriculture and Forestry, Government of Alberta, Edmonton, Alberta, Canada (retired)
3 Department of Biological Sciences, University of Lethbridge, Lethbridge, Alberta, Canada
* Corresponding author
Email: punkor@myumanitoba.ca
Cluster score description for Dataset A-C
In 2018, colonies were given a cluster score, rather than recording the exact number of frames.
The score legend is as follows:
Cluster score	Number of Frames
0	0
1	1 ≤ X < 2
2	2 ≤ X ≥ 3
3	4 ≤ X < 5
4	5 ≤ X < 6
5	> 6
Legend for column abbreviations in Dataset B and C
Abbreviation	Description	Example
CL	cluster size on sample date (mmmddyy)	CLapr2518
NOS	nosema infection (spore per bee) on sample date (mmmddyy)	NOSjun1417
sprNOS	average nosema infection in summer (April-June) in year (yr#)	sprNOSyr2
sumNOS	average nosema infection in summer (July-August) in year (yr#)	sumNOSyr1
fallNOS	average nosema infection in summer (September) in year (yr#)	fallNOSyr1
maxNOS	maximum nosema infection during year (yr#)	maxNOSyr1
averNOS	average nosema infection over year (yr#)	averNOSyr1
sprNOS2yr	average nosema infection in summer (April-June) over 2 years
sumNOS2yr	average nosema infection in summer (July-August) over 2 years
fallNOS2yr	average nosema infection in summer (September) over 2 years
maxNOS2yr	maximum nosema infection during 2 years
averNOS2yr	average nosema infection over 2 years

## Sheet: Dataset A
Dataset A. Raw data used for PROC MIXED analysis.
*SO-18 removed from analysis
**See INFORMATION for cluster score description
Sample date	Sample period	location	wintering method	apiary name	hive number	nosema infection (spores per bee)	capped brood (square inches)	bee population	mite infestation (mites per 100 bees)	Sample contains bees taken from bottom board	cluster score**	cluster size (number of frames)
2017-06-13	1.01	north	outdoor	NO	NO-05	11162500	.	.	0	no	.	.	5
2017-06-13	1.01	north	outdoor	NO	NO-14	17362500	.	.	0	no	.	.
2017-06-13	1.01	north	outdoor	NO	NO-17	225000	.	.	0	no	.	.
2017-06-13	1.01	north	outdoor	NO	NO-26	3412500	.	.	0	no	.	.
2017-06-13	1.01	north	outdoor	NO	NO-29	2412500	.	.	0	no	.	.
2017-06-13	1.01	north	outdoor	NO	NO-35	1500000	.	.	0	no	.	.
2017-06-13	1.01	north	outdoor	NO	NO-36	5525000	.	.	0	no	.	.
2017-06-13	1.01	north	outdoor	NO	NO-37	7525000	.	.	0	no	.	.
2017-07-13	1.02	north	outdoor	NO	NO-05	2687500	5.159	10023.8	0	no	.	.
2017-07-13	1.02	north	outdoor	NO	NO-14	7862500	786.728	21262.5	0	no	.	.
2017-07-13	1.02	north	outdoor	NO	NO-17	1587500	680.951	18528.8	0	no	.	.
2017-07-13	1.02	north	outdoor	NO	NO-26	3825000	151.409	7897.5	0	no	.	.
2017-07-13	1.02	north	outdoor	NO	NO-29	687500	32.927	7897.5	0	no	.	.
2017-07-13	1.02	north	outdoor	NO	NO-35	425000	703.161	18225	0	no	.	.
2017-07-13	1.02	north	outdoor	NO	NO-36	2412500	587.879	23996.2	0	no	.	.
2017-07-13	1.02	north	outdoor	NO	NO-37	1787500	621.591	14580	0	no	.	.
2017-07-25	1.03	north	outdoor	NO	NO-05	2775000	.	.	0	no	.	.
2017-07-25	1.03	north	outdoor	NO	NO-14	287500	.	.	0	no	.	.
2017-07-25	1.03	north	outdoor	NO	NO-17	4375000	.	.	0.648379	no	.	.
2017-07-25	1.03	north	outdoor	NO	NO-26	6287500	.	.	0	no	.	.
2017-07-25	1.03	north	outdoor	NO	NO-29	2525000	.	.	0	no	.	.
2017-07-25	1.03	north	outdoor	NO	NO-35	1662500	.	.	0	no	.	.
2017-07-25	1.03	north	outdoor	NO	NO-36	712500	.	.	0	no	.	.
2017-07-25	1.03	north	outdoor	NO	NO-37	25000	.	.	0	no	.	.
2017-08-08	1.04	north	outdoor	NO	NO-05	3750000	6.221	7897.5	0	no	.	.
2017-08-08	1.04	north	outdoor	NO	NO-14	787500	700.929	27337.5	0	no	.	.
2017-08-08	1.04	north	outdoor	NO	NO-17	187500	629.332	33108.8	0	no	.	.
2017-08-08	1.04	north	outdoor	NO	NO-26	762500	568.636	13668.8	0	no	.	.
2017-08-08	1.04	north	outdoor	NO	NO-29	0	582.551	13668.8	0	no	.	.
2017-08-08	1.04	north	outdoor	NO	NO-35	0	657.256	30678.8	0	no	.	.
2017-08-08	1.04	north	outdoor	NO	NO-36	387500	574.439	30071.2	0	no	.	.
2017-08-08	1.04	north	outdoor	NO	NO-37	0	658.705	21870	0	no	.	.
2017-08-23	1.05	north	outdoor	NO	NO-05	4587500	.	.	0.499569	no	.	.
2017-08-23	1.05	north	outdoor	NO	NO-14	0	.	.	0	no	.	.
2017-08-23	1.05	north	outdoor	NO	NO-17	0	.	.	0	no	.	.
2017-08-23	1.05	north	outdoor	NO	NO-26	487500	.	.	0.459224	no	.	.
2017-08-23	1.05	north	outdoor	NO	NO-29	0	.	.	0	no	.	.
2017-08-23	1.05	north	outdoor	NO	NO-35	0	.	.	0	no	.	.
2017-08-23	1.05	north	outdoor	NO	NO-36	250000	.	.	0.344009	no	.	.
2017-08-23	1.05	north	outdoor	NO	NO-37	0	.	.	0.41847	no	.	.
2017-09-08	1.06	north	outdoor	NO	NO-05	4050000	37.292	3645	0	no	.	.
2017-09-08	1.06	north	outdoor	NO	NO-14	0	269.287	16706.2	0	no	.	.
2017-09-08	1.06	north	outdoor	NO	NO-17	0	383.62	19440	1.21212	no	.	.
2017-09-08	1.06	north	outdoor	NO	NO-26	0	348.748	16098.8	0	no	.	.
2017-09-08	1.06	north	outdoor	NO	NO-29	0	576.435	17313.8	4.14313	no	.	.
2017-09-08	1.06	north	outdoor	NO	NO-35	0	412.684	16402.5	0	no	.	.
2017-09-08	1.06	north	outdoor	NO	NO-36	0	320.041	18225	1.50427	no	.	.
2017-09-08	1.06	north	outdoor	NO	NO-37	0	284.851	16098.8	0	no	.	.
2017-09-29	1.07	north	outdoor	NO	NO-05	15062500	191.879	7593.75	0.725806	no	.	.
2017-09-29	1.07	north	outdoor	NO	NO-14	262500	246.13	19743.8	0	no	.	.
2017-09-29	1.07	north	outdoor	NO	NO-17	525000	36.8	28248.8	0	no	.	.
2017-09-29	1.07	north	outdoor	NO	NO-26	0	56.558	14580	0	no	.	.
2017-09-29	1.07	north	outdoor	NO	NO-29	0	156.713	26122.5	0	no	.	.
2017-09-29	1.07	north	outdoor	NO	NO-35	0	111.959	18832.5	0	no	.	.
2017-09-29	1.07	north	outdoor	NO	NO-36	0	234.98	18225	0	no	.	.
2017-09-29	1.07	north	outdoor	NO	NO-37	0	16.375	17313.8	0	no	.	.
2018-04-26	1.08	north	outdoor	NO	NO-05	26275000	.	.	3.96947	yes	0	.
2018-04-26	1.08	north	outdoor	NO	NO-14	21775000	.	.	0	yes	0	.
2018-04-26	1.08	north	outdoor	NO	NO-17	6387500	.	.	0	no	3	.
2018-04-26	1.08	north	outdoor	NO	NO-26	6187500	.	.	0	no	5	.
2018-04-26	1.08	north	outdoor	NO	NO-29	2537500	.	.	0	no	5	.
2018-04-26	1.08	north	outdoor	NO	NO-35	3900000	.	.	0	yes	0	.
2018-04-26	1.08	north	outdoor	NO	NO-36	4625000	.	.	0	no	5	.
2018-04-26	1.08	north	outdoor	NO	NO-37	21575000	.	.	0	no	5	.
2018-05-07	1.09	north	outdoor	NO	NO-05	.	.	.	.	no	.	.
2018-05-07	1.09	north	outdoor	NO	NO-14	.	.	.	.	no	.	.
2018-05-07	1.09	north	outdoor	NO	NO-17	6037500	0	4860	0	no	5	.
2018-05-07	1.09	north	outdoor	NO	NO-26	4700000	485.042	12757.5	0	no	5	.
2018-05-07	1.09	north	outdoor	NO	NO-29	787500	483.182	11846.2	0	no	5	.
2018-05-07	1.09	north	outdoor	NO	NO-35	.	.	.	.	no	.	.
2018-05-07	1.09	north	outdoor	NO	NO-36	6037500	441.763	12757.5	0	no	5	.
2018-05-07	1.09	north	outdoor	NO	NO-37	10900000	214.835	5467.5	0	no	5	.
2017-06-12	1.01	north	indoor	NI	NI-07	462500	.	.	0	no	.	.
2017-06-12	1.01	north	indoor	NI	NI-12	1312500	.	.	0	no	.	.
2017-06-12	1.01	north	indoor	NI	NI-15	3137500	.	.	0	no	.	.
2017-06-12	1.01	north	indoor	NI	NI-16	2250000	.	.	0	no	.	.
2017-06-12	1.01	north	indoor	NI	NI-18	2737500	.	.	0	no	.	.
2017-06-12	1.01	north	indoor	NI	NI-32	1962500	.	.	0	no	.	.
2017-06-12	1.01	north	indoor	NI	NI-33	5087500	.	.	0	no	.	.
2017-06-12	1.01	north	indoor	NI	NI-41	225000	.	.	1.81818	no	.	.
2017-07-14	1.02	north	indoor	NI	NI-07	4.025e+06	751.6	18832.5	0	no	.	.
2017-07-14	1.02	north	indoor	NI	NI-12	0	737.225	14580	0	no	.	.
2017-07-14	1.02	north	indoor	NI	NI-15	450000	681.094	13365	0	no	.	.
2017-07-14	1.02	north	indoor	NI	NI-16	762500	519.741	17010	0	no	.	.
2017-07-14	1.02	north	indoor	NI	NI-18	7100000	515.134	6682.5	0	no	.	.
2017-07-14	1.02	north	indoor	NI	NI-32	1412500	691.879	18528.8	0	no	.	.
2017-07-14	1.02	north	indoor	NI	NI-33	4.0875e+06	682.761	20047.5	0	no	.	.
2017-07-14	1.02	north	indoor	NI	NI-41	300000	482.253	11238.8	0	no	.	.
2017-07-26	1.03	north	indoor	NI	NI-07	2662500	.	.	0	no	.	.
2017-07-26	1.03	north	indoor	NI	NI-12	1050000	.	.	0	no	.	.
2017-07-26	1.03	north	indoor	NI	NI-15	362500	.	.	0	no	.	.
2017-07-26	1.03	north	indoor	NI	NI-16	512500	.	.	0	no	.	.
2017-07-26	1.03	north	indoor	NI	NI-18	725000	.	.	0	no	.	.
2017-07-26	1.03	north	indoor	NI	NI-32	1550000	.	.	0	no	.	.
2017-07-26	1.03	north	indoor	NI	NI-33	50000	.	.	0	no	.	.
2017-07-26	1.03	north	indoor	NI	NI-41	1650000	.	.	1.13416	no	.	.
2017-08-09	1.04	north	indoor	NI	NI-07	2162500	824.702	27945	0	no	.	.
2017-08-09	1.04	north	indoor	NI	NI-12	0	281.444	25515	0	no	.	.
2017-08-09	1.04	north	indoor	NI	NI-15	1225000	577.125	23692.5	0	no	.	.
2017-08-09	1.04	north	indoor	NI	NI-16	487500	345.389	29463.8	0	no	.	.
2017-08-09	1.04	north	indoor	NI	NI-18	225000	750.41	17921.2	0.728395	no	.	.
2017-08-09	1.04	north	indoor	NI	NI-32	112500	810.583	20351.2	0	no	.	.
2017-08-09	1.04	north	indoor	NI	NI-33	287500	799.302	26426.2	0	no	.	.
2017-08-09	1.04	north	indoor	NI	NI-41	462500	847.364	19743.8	0.651214	no	.	.
2017-08-25	1.05	north	indoor	NI	NI-07	0	.	.	0	no	.	.
2017-08-25	1.05	north	indoor	NI	NI-12	0	.	.	0.553221	no	.	.
2017-08-25	1.05	north	indoor	NI	NI-15	75000	.	.	0.694811	no	.	.
2017-08-25	1.05	north	indoor	NI	NI-16	300000	.	.	0	no	.	.
2017-08-25	1.05	north	indoor	NI	NI-18	0	.	.	0	no	.	.
2017-08-25	1.05	north	indoor	NI	NI-32	737500	.	.	0	no	.	.
2017-08-25	1.05	north	indoor	NI	NI-33	0	.	.	0	no	.	.
2017-08-25	1.05	north	indoor	NI	NI-41	637500	.	.	0	no	.	.
2017-09-07	1.06	north	indoor	NI	NI-07	12500	512.244	20655	0	no	.	.
2017-09-07	1.06	north	indoor	NI	NI-12	0	153.769	15491.2	0	no	.	.
2017-09-07	1.06	north	indoor	NI	NI-15	1200000	201.208	12150	1.38322	no	.	.
2017-09-07	1.06	north	indoor	NI	NI-16	0	572.375	22781.2	1.00164	no	.	.
2017-09-07	1.06	north	indoor	NI	NI-18	1087500	439.318	21262.5	0	no	.	.
2017-09-07	1.06	north	indoor	NI	NI-32	12500	558.357	25211.2	0.870807	no	.	.
2017-09-07	1.06	north	indoor	NI	NI-33	75000	532.299	23388.8	0.525409	no	.	.
2017-09-07	1.06	north	indoor	NI	NI-41	0	590.672	25818.8	0	no	.	.
2017-09-28	1.07	north	indoor	NI	NI-07	12500	357.807	25818.8	0	no	.	.
2017-09-28	1.07	north	indoor	NI	NI-12	0	0	11542.5	0	no	.	.
2017-09-28	1.07	north	indoor	NI	NI-15	300000	300.519	14580	0	no	.	.
2017-09-28	1.07	north	indoor	NI	NI-16	0	180.691	29767.5	0	no	.	.
2017-09-28	1.07	north	indoor	NI	NI-18	0	295.893	17617.5	0	no	.	.
2017-09-28	1.07	north	indoor	NI	NI-32	600000	209.22	23388.8	0	no	.	.
2017-09-28	1.07	north	indoor	NI	NI-33	0	227.184	23692.5	0	no	.	.
2017-09-28	1.07	north	indoor	NI	NI-41	0	0	20958.8	0	no	.	.
2018-04-26	1.08	north	indoor	NI	NI-07	3187500	.	.	0	no	5	.
2018-04-26	1.08	north	indoor	NI	NI-12	14175000	.	.	0	yes	0	.
2018-04-26	1.08	north	indoor	NI	NI-15	4137500	.	.	0	no	2	.
2018-04-26	1.08	north	indoor	NI	NI-16	387500	.	.	0	no	3	.
2018-04-26	1.08	north	indoor	NI	NI-18	10800000	.	.	0	no	5	.
2018-04-26	1.08	north	indoor	NI	NI-32	1000000	.	.	0	no	5	.
2018-04-26	1.08	north	indoor	NI	NI-33	900000	.	.	0	no	5	.
2018-04-26	1.08	north	indoor	NI	NI-41	14562500	.	.	0	no	2	.
2018-05-08	1.09	north	indoor	NI	NI-07	4750000	422.978	12453.8	0	no	5	.
2018-05-08	1.09	north	indoor	NI	NI-12	.	.	.	.	no	.	.
2018-05-08	1.09	north	indoor	NI	NI-15	6825000	190.54	2126.25	0	no	1	.
2018-05-08	1.09	north	indoor	NI	NI-16	2887500	555.879	9416.25	0	no	5	.
2018-05-08	1.09	north	indoor	NI	NI-18	13887500	395.08	7290	0.632411	no	5	.
2018-05-08	1.09	north	indoor	NI	NI-32	3525000	518.741	8808.75	0	no	5	.
2018-05-08	1.09	north	indoor	NI	NI-33	6462500	544.927	16402.5	0	no	5	.
2018-05-08	1.09	north	indoor	NI	NI-41	33500000	0	607.5	0	no	1	.
2017-06-16	1.01	south	outdoor	SO	SO-05	7525000	.	.	0.495495	no	.	.
2017-06-16	1.01	south	outdoor	SO	SO-08	2800000	.	.	0.404709	no	.	.
2017-06-16	1.01	south	outdoor	SO	SO-11	1937500	.	.	0	no	.	.
2017-06-16	1.01	south	outdoor	SO	SO-15	3737500	.	.	0.977778	no	.	.
2017-06-16	1.01	south	outdoor	SO	SO-18	2550000	.	.	0	no	.	.
2017-06-16	1.01	south	outdoor	SO	SO-28	850000	.	.	0	no	.	.
2017-06-16	1.01	south	outdoor	SO	SO-37	2287500	.	.	1.24153	no	.	.
2017-06-16	1.01	south	outdoor	SO	SO-38	1.025e+06	.	.	0	no	.	.
2017-07-17	1.02	south	outdoor	SO	SO-05	437500	447.763	11238.8	0	no	.	.
2017-07-17	1.02	south	outdoor	SO	SO-08	0	446.798	14580	0	no	.	.
2017-07-17	1.02	south	outdoor	SO	SO-11	275000	349.947	7290	0.643275	no	.	.
2017-07-17	1.02	south	outdoor	SO	SO-15	437500	328.301	8505	0	no	.	.
2017-07-17	1.02	south	outdoor	SO	SO-18	.	.	.	.	no	.	.
2017-07-17	1.02	south	outdoor	SO	SO-28	12500	627.937	13365	0	no	.	.
2017-07-17	1.02	south	outdoor	SO	SO-37	587500	465.291	14580	0.894309	no	.	.
2017-07-17	1.02	south	outdoor	SO	SO-38	2775000	454.461	12150	0	no	.	.
2017-07-31	1.03	south	outdoor	SO	SO-05	200000	.	.	1.03111	no	.	.
2017-07-31	1.03	south	outdoor	SO	SO-08	462500	.	.	0	no	.	.
2017-07-31	1.03	south	outdoor	SO	SO-11	125000	.	.	0.976431	no	.	.
2017-07-31	1.03	south	outdoor	SO	SO-15	225000	.	.	0.480929	no	.	.
2017-07-31	1.03	south	outdoor	SO	SO-18	.	.	.	.	no	.	.
2017-07-31	1.03	south	outdoor	SO	SO-28	187500	.	.	0	no	.	.
2017-07-31	1.03	south	outdoor	SO	SO-37	0	.	.	0.488215	no	.	.
2017-07-31	1.03	south	outdoor	SO	SO-38	162500	.	.	0.493197	no	.	.
2017-08-16	1.04	south	outdoor	SO	SO-05	212500	487.12	16706.2	0	no	.	.
2017-08-16	1.04	south	outdoor	SO	SO-08	12500	666.24	17921.2	1.50892	no	.	.
2017-08-16	1.04	south	outdoor	SO	SO-11	.	.	.	.	no	.	.
2017-08-16	1.04	south	outdoor	SO	SO-15	812500	455.039	14883.8	0.619369	no	.	.
2017-08-16	1.04	south	outdoor	SO	SO-18	.	.	.	.	no	.	.
2017-08-16	1.04	south	outdoor	SO	SO-28	675000	687.147	27641.2	0.373388	no	.	.
2017-08-16	1.04	south	outdoor	SO	SO-37	350000	631.503	22781.2	0.52531	no	.	.
2017-08-16	1.04	south	outdoor	SO	SO-38	1287500	611.201	24907.5	0	no	.	.
2017-08-29	1.05	south	outdoor	SO	SO-05	12500	.	.	2.6087	no	.	.
2017-08-29	1.05	south	outdoor	SO	SO-08	250000	.	.	2.60274	no	.	.
2017-08-29	1.05	south	outdoor	SO	SO-11	.	.	.	.	no	.	.
2017-08-29	1.05	south	outdoor	SO	SO-15	0	.	.	0.344828	no	.	.
2017-08-29	1.05	south	outdoor	SO	SO-18	.	.	.	.	no	.	.
2017-08-29	1.05	south	outdoor	SO	SO-28	0	.	.	0.347349	no	.	.
2017-08-29	1.05	south	outdoor	SO	SO-37	0	.	.	1.48728	no	.	.
2017-08-29	1.05	south	outdoor	SO	SO-38	0	.	.	0.745098	no	.	.
2017-09-12	1.06	south	outdoor	SO	SO-05	0	221.481	22173.8	1.38614	no	.	.
2017-09-12	1.06	south	outdoor	SO	SO-08	0	300.639	17617.5	0	no	.	.
2017-09-12	1.06	south	outdoor	SO	SO-11	.	.	.	.	no	.	.
2017-09-12	1.06	south	outdoor	SO	SO-15	0	375.74	13972.5	0	no	.	.
2017-09-12	1.06	south	outdoor	SO	SO-18	.	.	.	.	no	.	.
2017-09-12	1.06	south	outdoor	SO	SO-28	0	407.098	21262.5	0	no	.	.
2017-09-12	1.06	south	outdoor	SO	SO-37	0	391.024	17617.5	0.807382	no	.	.
2017-09-12	1.06	south	outdoor	SO	SO-38	462500	208.499	19743.8	0.578991	no	.	.
2017-09-25	1.07	south	outdoor	SO	SO-05	0	87.212	18832.5	0	no	.	.
2017-09-25	1.07	south	outdoor	SO	SO-08	1012500	123.033	16098.8	0	no	.	.
2017-09-25	1.07	south	outdoor	SO	SO-11	.	.	.	.	no	.	.
2017-09-25	1.07	south	outdoor	SO	SO-15	562500	88.424	14580	0.471448	no	.	.
2017-09-25	1.07	south	outdoor	SO	SO-18	.	.	.	.	no	.	.
2017-09-25	1.07	south	outdoor	SO	SO-28	0	145.501	19136.2	0	no	.	.
2017-09-25	1.07	south	outdoor	SO	SO-37	0	116.826	19440	0.411594	no	.	.
2017-09-25	1.07	south	outdoor	SO	SO-38	0	63.281	19440	0	no	.	.
2018-04-24	1.08	south	outdoor	SO	SO-05	1475000	.	.	0	no	3	.
2018-04-24	1.08	south	outdoor	SO	SO-08	0	.	.	0	no	1	.
2018-04-24	1.08	south	outdoor	SO	SO-11	.	.	.	.	no	.	.
2018-04-24	1.08	south	outdoor	SO	SO-15	12500	.	.	0	no	1	.
2018-04-24	1.08	south	outdoor	SO	SO-18	.	.	.	.	no	.	.
2018-04-24	1.08	south	outdoor	SO	SO-28	2800000	.	.	0	no	1	.
2018-04-24	1.08	south	outdoor	SO	SO-37	75000	.	.	0.333333	yes	0	.
2018-04-24	1.08	south	outdoor	SO	SO-38	6262500	.	.	0	no	1	.
2018-05-10	1.09	south	outdoor	SO	SO-05	27300000	218.331	3948.75	0	no	5	.
2018-05-10	1.09	south	outdoor	SO	SO-08	15312500	0	303.75	0	no	0	.
2018-05-10	1.09	south	outdoor	SO	SO-11	.	.	.	.	no	.	.
2018-05-10	1.09	south	outdoor	SO	SO-15	13587500	0	303.75	0	no	0	.
2018-05-10	1.09	south	outdoor	SO	SO-18	.	.	.	.	no	.	.
2018-05-10	1.09	south	outdoor	SO	SO-28	14625000	8.412	607.5	0	no	0	.
2018-05-10	1.09	south	outdoor	SO	SO-37	.	.	.	.	no	.	.
2018-05-10	1.09	south	outdoor	SO	SO-38	21775000	5.409	607.5	0	no	0	.
2017-06-15	1.01	south	indoor	SI	SI-05	10375000	.	.	1.0101	no	.	.
2017-06-15	1.01	south	indoor	SI	SI-11	1425000	.	.	0	no	.	.
2017-06-15	1.01	south	indoor	SI	SI-17	475000	.	.	0.274574	no	.	.
2017-06-15	1.01	south	indoor	SI	SI-18	687500	.	.	0.621891	no	.	.
2017-06-15	1.01	south	indoor	SI	SI-25	4337500	.	.	0	no	.	.
2017-06-15	1.01	south	indoor	SI	SI-27	2437500	.	.	0.403551	no	.	.
2017-06-15	1.01	south	indoor	SI	SI-30	3212500	.	.	1.00806	no	.	.
2017-06-15	1.01	south	indoor	SI	SI-40	1737500	.	.	0.363901	no	.	.
2017-07-18	1.02	south	indoor	SI	SI-05	0	486.227	15795	2.08791	no	.	.
2017-07-18	1.02	south	indoor	SI	SI-11	375000	539.304	14276.2	0	no	.	.
2017-07-18	1.02	south	indoor	SI	SI-17	787500	633.34	12150	0	no	.	.
2017-07-18	1.02	south	indoor	SI	SI-18	300000	589.078	16098.8	0	no	.	.
2017-07-18	1.02	south	indoor	SI	SI-25	2912500	198.381	5467.5	0.579268	no	.	.
2017-07-18	1.02	south	indoor	SI	SI-27	3950000	551.273	8808.75	0.701107	no	.	.
2017-07-18	1.02	south	indoor	SI	SI-30	0	680.488	10935	1	no	.	.
2017-07-18	1.02	south	indoor	SI	SI-40	4712500	404.223	7290	1.34118	no	.	.
2017-08-01	1.03	south	indoor	SI	SI-05	0	.	.	1.41907	no	.	.
2017-08-01	1.03	south	indoor	SI	SI-11	87500	.	.	1.13208	no	.	.
2017-08-01	1.03	south	indoor	SI	SI-17	25000	.	.	0.769231	no	.	.
2017-08-01	1.03	south	indoor	SI	SI-18	0	.	.	0.717489	no	.	.
2017-08-01	1.03	south	indoor	SI	SI-25	5537500	.	.	0.415584	no	.	.
2017-08-01	1.03	south	indoor	SI	SI-27	1737500	.	.	0.504732	no	.	.
2017-08-01	1.03	south	indoor	SI	SI-30	0	.	.	0.837696	no	.	.
2017-08-01	1.03	south	indoor	SI	SI-40	0	.	.	0.544218	no	.	.
2017-08-17	1.04	south	indoor	SI	SI-05	0	601.812	23692.5	0	no	.	.
2017-08-17	1.04	south	indoor	SI	SI-11	0	552.784	19743.8	0	no	.	.
2017-08-17	1.04	south	indoor	SI	SI-17	12500	641.592	23388.8	0.909886	no	.	.
2017-08-17	1.04	south	indoor	SI	SI-18	0	706.793	22781.2	0.585586	no	.	.
2017-08-17	1.04	south	indoor	SI	SI-25	.	.	.	.	no	.	.
2017-08-17	1.04	south	indoor	SI	SI-27	.	.	.	.	no	.	.
2017-08-17	1.04	south	indoor	SI	SI-30	0	679.976	26426.2	1.69106	no	.	.
2017-08-17	1.04	south	indoor	SI	SI-40	637500	523.868	17010	0	no	.	.
2017-08-28	1.05	south	indoor	SI	SI-05	375000	.	.	1.1022	no	.	.
2017-08-28	1.05	south	indoor	SI	SI-11	12500	.	.	2.77078	no	.	.
2017-08-28	1.05	south	indoor	SI	SI-17	0	.	.	0.658288	no	.	.
2017-08-28	1.05	south	indoor	SI	SI-18	275000	.	.	1.64572	no	.	.
2017-08-28	1.05	south	indoor	SI	SI-25	.	.	.	.	no	.	.
2017-08-28	1.05	south	indoor	SI	SI-27	187500	.	.	1.45042	no	.	.
2017-08-28	1.05	south	indoor	SI	SI-30	0	.	.	3.3247	no	.	.
2017-08-28	1.05	south	indoor	SI	SI-40	450000	.	.	0.916667	no	.	.
2017-09-13	1.06	south	indoor	SI	SI-05	962500	320.139	20655	3.59929	no	.	.
2017-09-13	1.06	south	indoor	SI	SI-11	0	265.712	16402.5	0	no	.	.
2017-09-13	1.06	south	indoor	SI	SI-17	0	300.181	20958.8	1.30337	no	.	.
2017-09-13	1.06	south	indoor	SI	SI-18	0	304.386	24907.5	0.345238	no	.	.
2017-09-13	1.06	south	indoor	SI	SI-25	14162500	.	.	0	no	.	.
2017-09-13	1.06	south	indoor	SI	SI-27	500000	398.858	17010	0.434457	no	.	.
2017-09-13	1.06	south	indoor	SI	SI-30	0	0	22477.5	0	no	.	.
2017-09-13	1.06	south	indoor	SI	SI-40	0	0	18528.8	0	no	.	.
2017-09-26	1.07	south	indoor	SI	SI-05	0	123.369	22477.5	1.84006	no	.	.
2017-09-26	1.07	south	indoor	SI	SI-11	0	168.705	12453.8	0	no	.	.
2017-09-26	1.07	south	indoor	SI	SI-17	0	114.843	22477.5	0.299263	no	.	.
2017-09-26	1.07	south	indoor	SI	SI-18	0	65.099	20047.5	1.95636	no	.	.
2017-09-26	1.07	south	indoor	SI	SI-25	.	.	.	.	no	.	.
2017-09-26	1.07	south	indoor	SI	SI-27	1375000	172.213	20655	0	no	.	.
2017-09-26	1.07	south	indoor	SI	SI-30	0	201.465	20655	0	no	.	.
2017-09-26	1.07	south	indoor	SI	SI-40	0	160.451	15795	0	no	.	.
2018-04-24	1.08	south	indoor	SI	SI-05	0	.	.	0	no	3	.
2018-04-24	1.08	south	indoor	SI	SI-11	10887500	.	.	0	no	1	.
2018-04-24	1.08	south	indoor	SI	SI-17	5562500	.	.	0	no	3	.
2018-04-24	1.08	south	indoor	SI	SI-18	0	.	.	0	no	3	.
2018-04-24	1.08	south	indoor	SI	SI-25	.	.	.	.	no	.	.
2018-04-24	1.08	south	indoor	SI	SI-27	45300000	.	.	0	yes	0	.
2018-04-24	1.08	south	indoor	SI	SI-30	4175000	.	.	0	no	5	.
2018-04-24	1.08	south	indoor	SI	SI-40	0	.	.	0	no	5	.
2018-05-09	1.09	south	indoor	SI	SI-05	1350000	368.16	5163.75	3.54512	no	5	.
2018-05-09	1.09	south	indoor	SI	SI-11	18850000	132.443	2430	0	no	3	.
2018-05-09	1.09	south	indoor	SI	SI-17	21025000	246.476	6378.75	0	no	5	.
2018-05-09	1.09	south	indoor	SI	SI-18	650000	328.474	10023.8	0	no	5	.
2018-05-09	1.09	south	indoor	SI	SI-25	.	.	.	.	no	.	.
2018-05-09	1.09	south	indoor	SI	SI-27	.	.	.	.	no	.	.
2018-05-09	1.09	south	indoor	SI	SI-30	6150000	422.202	14580	0	no	5	.
2018-05-09	1.09	south	indoor	SI	SI-40	175000	290.247	10631.2	0	no	5	.
2018-06-04	2.01	north	outdoor	NO	NO-05	.	.	.	.	no	.	.
2018-06-04	2.01	north	outdoor	NO	NO-14	.	.	.	.	no	.	.
2018-06-04	2.01	north	outdoor	NO	NO-17	30675000	0	2430	0	no	.	.
2018-06-04	2.01	north	outdoor	NO	NO-26	900000	769.678	18528.8	0	no	.	.
2018-06-04	2.01	north	outdoor	NO	NO-29	13600000	645.452	11238.8	0	no	.	.
2018-06-04	2.01	north	outdoor	NO	NO-35	.	.	.	.	no	.	.
2018-06-04	2.01	north	outdoor	NO	NO-36	1887500	489.558	18528.8	1.30548	no	.	.
2018-06-04	2.01	north	outdoor	NO	NO-37	15800000	475.604	7290	0.636132	no	.	.
2018-06-13	2.02	north	outdoor	NO	NO-05	.	.	.	.	no	.	.
2018-06-13	2.02	north	outdoor	NO	NO-14	.	.	.	.	no	.	.
2018-06-13	2.02	north	outdoor	NO	NO-17	4950000	.	.	0.899471	no	.	.
2018-06-13	2.02	north	outdoor	NO	NO-26	350000	.	.	0	no	.	.
2018-06-13	2.02	north	outdoor	NO	NO-29	12500	.	.	0	no	.	.
2018-06-13	2.02	north	outdoor	NO	NO-35	.	.	.	.	no	.	.
2018-06-13	2.02	north	outdoor	NO	NO-36	1462500	.	.	0	no	.	.
2018-06-13	2.02	north	outdoor	NO	NO-37	1712500	.	.	0	no	.	.
2018-06-26	2.03	north	outdoor	NO	NO-05	.	.	.	.	no	.	.
2018-06-26	2.03	north	outdoor	NO	NO-14	.	.	.	.	no	.	.
2018-06-26	2.03	north	outdoor	NO	NO-17	16550000	0	911.25	0	no	.	.
2018-06-26	2.03	north	outdoor	NO	NO-26	0	566.516	16402.5	0	no	.	.
2018-06-26	2.03	north	outdoor	NO	NO-29	875000	0	18528.8	.	no	.	.
2018-06-26	2.03	north	outdoor	NO	NO-35	.	.	.	.	no	.	.
2018-06-26	2.03	north	outdoor	NO	NO-36	3212500	447.378	15795	0	no	.	.
2018-06-26	2.03	north	outdoor	NO	NO-37	3437500	18.561	19440	0	no	.	.
2018-07-11	2.04	north	outdoor	NO	NO-05	.	.	.	.	no	.	.
2018-07-11	2.04	north	outdoor	NO	NO-14	.	.	.	.	no	.	.
2018-07-11	2.04	north	outdoor	NO	NO-17	28325000	.	.	0	no	.	.
2018-07-11	2.04	north	outdoor	NO	NO-26	1425000	.	.	0	no	.	.
2018-07-11	2.04	north	outdoor	NO	NO-29	1812500	.	.	0	no	.	.
2018-07-11	2.04	north	outdoor	NO	NO-35	.	.	.	.	no	.	.
2018-07-11	2.04	north	outdoor	NO	NO-36	3425000	.	.	0	no	.	.
2018-07-11	2.04	north	outdoor	NO	NO-37	4837500	.	.	0.594872	no	.	.
2018-07-25	2.05	north	outdoor	NO	NO-05	.	.	.	.	no	.	.
2018-07-25	2.05	north	outdoor	NO	NO-14	.	.	.	.	no	.	.
2018-07-25	2.05	north	outdoor	NO	NO-17	.	.	.	.	no	.	.
2018-07-25	2.05	north	outdoor	NO	NO-26	0	0	19440	1.0303	no	.	.
2018-07-25	2.05	north	outdoor	NO	NO-29	1550000	883.17	20655	0	no	.	.
2018-07-25	2.05	north	outdoor	NO	NO-35	.	.	.	.	no	.	.
2018-07-25	2.05	north	outdoor	NO	NO-36	0	478.796	25515	0.41769	no	.	.
2018-07-25	2.05	north	outdoor	NO	NO-37	2675000	537.801	17313.8	0	no	.	.
2018-08-07	2.06	north	outdoor	NO	NO-05	.	.	.	.	no	.	.
2018-08-07	2.06	north	outdoor	NO	NO-14	.	.	.	.	no	.	.
2018-08-07	2.06	north	outdoor	NO	NO-17	.	.	.	.	no	.	.
2018-08-07	2.06	north	outdoor	NO	NO-26	150000	.	.	1.56522	no	.	.
2018-08-07	2.06	north	outdoor	NO	NO-29	400000	.	.	0.466321	no	.	.
2018-08-07	2.06	north	outdoor	NO	NO-35	.	.	.	.	no	.	.
2018-08-07	2.06	north	outdoor	NO	NO-36	762500	.	.	1.38996	no	.	.
2018-08-07	2.06	north	outdoor	NO	NO-37	412500	.	.	0.598007	no	.	.
2018-08-20	2.07	north	outdoor	NO	NO-05	.	.	.	.	no	.	.
2018-08-20	2.07	north	outdoor	NO	NO-14	.	.	.	.	no	.	.
2018-08-20	2.07	north	outdoor	NO	NO-17	.	.	.	.	no	.	.
2018-08-20	2.07	north	outdoor	NO	NO-26	937500	596.305	16706.2	0	no	.	.
2018-08-20	2.07	north	outdoor	NO	NO-29	0	773.028	33108.8	0	no	.	.
2018-08-20	2.07	north	outdoor	NO	NO-35	.	.	.	.	no	.	.
2018-08-20	2.07	north	outdoor	NO	NO-36	500000	289.976	24603.8	4.62236	no	.	.
2018-08-20	2.07	north	outdoor	NO	NO-37	11687500	519.398	20655	0	no	.	.
2018-09-05	2.08	north	outdoor	NO	NO-05	.	.	.	.	no	.	.
2018-09-05	2.08	north	outdoor	NO	NO-14	.	.	.	.	no	.	.
2018-09-05	2.08	north	outdoor	NO	NO-17	.	.	.	.	no	.	.
2018-09-05	2.08	north	outdoor	NO	NO-26	462500	.	.	4.71947	no	.	.
2018-09-05	2.08	north	outdoor	NO	NO-29	0	.	.	1.07327	no	.	.
2018-09-05	2.08	north	outdoor	NO	NO-35	.	.	.	.	no	.	.
2018-09-05	2.08	north	outdoor	NO	NO-36	3650000	.	.	33.0456	no	.	.
2018-09-05	2.08	north	outdoor	NO	NO-37	0	.	.	7.6644	no	.	.
2018-09-20	2.09	north	outdoor	NO	NO-05	.	.	.	.	no	.	.
2018-09-20	2.09	north	outdoor	NO	NO-14	.	.	.	.	no	.	.
2018-09-20	2.09	north	outdoor	NO	NO-17	.	.	.	.	no	.	.
2018-09-20	2.09	north	outdoor	NO	NO-26	0	.	.	1.30548	no	.	10
2018-09-20	2.09	north	outdoor	NO	NO-29	0	.	.	2.79107	no	.	14
2018-09-20	2.09	north	outdoor	NO	NO-35	.	.	.	.	no	.	.
2018-09-20	2.09	north	outdoor	NO	NO-36	15950000	.	.	123.849	no	.	0
2018-09-20	2.09	north	outdoor	NO	NO-37	0	.	.	1.50421	no	.	11
2019-04-03	2.10	north	outdoor	NO	NO-05	.	.	.	.	no	.	.
2019-04-03	2.10	north	outdoor	NO	NO-14	.	.	.	.	no	.	.
2019-04-03	2.10	north	outdoor	NO	NO-17	.	.	.	.	no	.	.
2019-04-03	2.10	north	outdoor	NO	NO-26	0	.	.	0.6995	no	.	4
2019-04-03	2.10	north	outdoor	NO	NO-29	1775000	.	.	0	no	.	11
2019-04-03	2.10	north	outdoor	NO	NO-35	.	.	.	.	no	.	.
2019-04-03	2.10	north	outdoor	NO	NO-36	.	.	.	.	no	.	.
2019-04-03	2.10	north	outdoor	NO	NO-37	5450000	.	.	0.40131	no	.	7
2018-06-05	2.01	north	indoor	NI	NI-07	2162500	500.065	30982.5	0	no	.	.
2018-06-05	2.01	north	indoor	NI	NI-12	.	.	.	.	no	.	.
2018-06-05	2.01	north	indoor	NI	NI-15	4675000	420.555	5163.75	0.509554	no	.	.
2018-06-05	2.01	north	indoor	NI	NI-16	187500	630.972	25515	0	no	.	.
2018-06-05	2.01	north	indoor	NI	NI-18	350000	0	14276.2	0.474777	no	.	.
2018-06-05	2.01	north	indoor	NI	NI-32	12500	786.961	24300	0	no	.	.
2018-06-05	2.01	north	indoor	NI	NI-33	650000	614.077	22781.2	0	no	.	.
2018-06-05	2.01	north	indoor	NI	NI-40	.	.	.	.	no	.	.
2018-06-13	2.02	north	indoor	NI	NI-07	1400000	.	.	0	no	.	.
2018-06-13	2.02	north	indoor	NI	NI-12	.	.	.	.	no	.	.
2018-06-13	2.02	north	indoor	NI	NI-15	1112500	.	.	0	no	.	.
2018-06-13	2.02	north	indoor	NI	NI-16	250000	.	.	0	no	.	.
2018-06-13	2.02	north	indoor	NI	NI-18	1062500	.	.	0	no	.	.
2018-06-13	2.02	north	indoor	NI	NI-32	100000	.	.	0	no	.	.
2018-06-13	2.02	north	indoor	NI	NI-33	862500	.	.	0.498753	no	.	.
2018-06-13	2.02	north	indoor	NI	NI-40	.	.	.	.	no	.	.
2018-06-25	2.03	north	indoor	NI	NI-07	1112500	0	23085	0	no	.	.
2018-06-25	2.03	north	indoor	NI	NI-12	.	.	.	.	no	.	.
2018-06-25	2.03	north	indoor	NI	NI-15	162500	625.995	11542.5	0	no	.	.
2018-06-25	2.03	north	indoor	NI	NI-16	1250000	571.617	26426.2	0	no	.	.
2018-06-25	2.03	north	indoor	NI	NI-18	5450000	390.925	9416.25	0	no	.	.
2018-06-25	2.03	north	indoor	NI	NI-32	475000	735.412	30375	0.409899	no	.	.
2018-06-25	2.03	north	indoor	NI	NI-33	2600000	562.329	21870	0	no	.	.
2018-06-25	2.03	north	indoor	NI	NI-40	.	.	.	.	no	.	.
2018-07-11	2.04	north	indoor	NI	NI-07	4950000	.	.	0.733057	no	.	.
2018-07-11	2.04	north	indoor	NI	NI-12	.	.	.	.	no	.	.
2018-07-11	2.04	north	indoor	NI	NI-15	0	.	.	0.679487	no	.	.
2018-07-11	2.04	north	indoor	NI	NI-16	2750000	.	.	0	no	.	.
2018-07-11	2.04	north	indoor	NI	NI-18	600000	.	.	0.516569	no	.	.
2018-07-11	2.04	north	indoor	NI	NI-32	2312500	.	.	0.513566	no	.	.
2018-07-11	2.04	north	indoor	NI	NI-33	1200000	.	.	0	no	.	.
2018-07-11	2.04	north	indoor	NI	NI-40	.	.	.	.	no	.	.
2018-07-26	2.05	north	indoor	NI	NI-07	0	724.402	22781.2	0.835165	no	.	.
2018-07-26	2.05	north	indoor	NI	NI-12	.	.	.	.	no	.	.
2018-07-26	2.05	north	indoor	NI	NI-15	725000	791.067	29160	0	no	.	.
2018-07-26	2.05	north	indoor	NI	NI-16	1137500	712.685	30678.8	0	no	.	.
2018-07-26	2.05	north	indoor	NI	NI-18	112500	675.045	15491.2	0	no	.	.
2018-07-26	2.05	north	indoor	NI	NI-32	687500	934.138	36753.8	0	no	.	.
2018-07-26	2.05	north	indoor	NI	NI-33	12500	805.773	34323.8	0	no	.	.
2018-07-26	2.05	north	indoor	NI	NI-40	.	.	.	.	no	.	.
2018-08-08	2.06	north	indoor	NI	NI-07	12500	.	.	0.312323	no	.	.
2018-08-08	2.06	north	indoor	NI	NI-12	.	.	.	.	no	.	.
2018-08-08	2.06	north	indoor	NI	NI-15	500000	.	.	0	no	.	.
2018-08-08	2.06	north	indoor	NI	NI-16	625000	.	.	0	no	.	.
2018-08-08	2.06	north	indoor	NI	NI-18	1200000	.	.	0	no	.	.
2018-08-08	2.06	north	indoor	NI	NI-32	2212500	.	.	0	no	.	.
2018-08-08	2.06	north	indoor	NI	NI-33	0	.	.	0	no	.	.
2018-08-08	2.06	north	indoor	NI	NI-40	.	.	.	.	no	.	.
2018-08-21	2.07	north	indoor	NI	NI-07	2075000	669.067	22173.8	0.980769	no	.	.
2018-08-21	2.07	north	indoor	NI	NI-12	.	.	.	.	no	.	.
2018-08-21	2.07	north	indoor	NI	NI-15	0	645.67	21870	0	no	.	.
2018-08-21	2.07	north	indoor	NI	NI-16	0	444.735	31286.2	0	no	.	.
2018-08-21	2.07	north	indoor	NI	NI-18	0	513.714	23996.2	0.988372	no	.	.
2018-08-21	2.07	north	indoor	NI	NI-32	350000	.	33108.8	0	no	.	.
2018-08-21	2.07	north	indoor	NI	NI-33	0	601.421	26426.2	0.356394	no	.	.
2018-08-21	2.07	north	indoor	NI	NI-40	.	.	.	.	no	.	.
2018-09-05	2.08	north	indoor	NI	NI-07	0	.	.	2.6999	no	.	.
2018-09-05	2.08	north	indoor	NI	NI-12	.	.	.	.	no	.	.
2018-09-05	2.08	north	indoor	NI	NI-15	862500	.	.	0	no	.	.
2018-09-05	2.08	north	indoor	NI	NI-16	0	.	.	1.48571	no	.	.
2018-09-05	2.08	north	indoor	NI	NI-18	112500	.	.	1.0537	no	.	.
2018-09-05	2.08	north	indoor	NI	NI-32	350000	.	.	0.993314	no	.	.
2018-09-05	2.08	north	indoor	NI	NI-33	1150000	.	.	0.661578	no	.	.
2018-09-05	2.08	north	indoor	NI	NI-40	.	.	.	.	no	.	.
2018-09-20	2.09	north	indoor	NI	NI-07	12500	.	.	6.14428	no	.	15
2018-09-20	2.09	north	indoor	NI	NI-12	.	.	.	.	no	.	.
2018-09-20	2.09	north	indoor	NI	NI-15	0	.	.	0.524862	no	.	17
2018-09-20	2.09	north	indoor	NI	NI-16	0	.	.	1.41002	no	.	15
2018-09-20	2.09	north	indoor	NI	NI-18	0	.	.	5.26154	no	.	16
2018-09-20	2.09	north	indoor	NI	NI-32	512500	.	.	1.8328	no	.	17
2018-09-20	2.09	north	indoor	NI	NI-33	0	.	.	1.58333	no	.	16
2018-09-20	2.09	north	indoor	NI	NI-40	.	.	.	.	no	.	.
2019-04-03	2.10	north	indoor	NI	NI-07	25000	.	.	0	no	.	9
2019-04-03	2.10	north	indoor	NI	NI-12	.	.	.	.	no	.	.
2019-04-03	2.10	north	indoor	NI	NI-15	4850000	.	.	0	no	.	13
2019-04-03	2.10	north	indoor	NI	NI-16	25000	.	.	0	no	.	11
2019-04-03	2.10	north	indoor	NI	NI-18	850000	.	.	0	no	.	8
2019-04-03	2.10	north	indoor	NI	NI-32	10362500	.	.	0	no	.	5
2019-04-03	2.10	north	indoor	NI	NI-33	2162500	.	.	0	no	.	10
2019-04-03	2.10	north	indoor	NI	NI-40	.	.	.	.	no	.	.
2018-06-06	2.01	south	outdoor	SO	SO-05	19950000	268.886	13972.5	0	no	.	.
2018-06-06	2.01	south	outdoor	SO	SO-08	11775000	11.611	1215	0	no	.	.
2018-06-06	2.01	south	outdoor	SO	SO-11	.	.	.	.	no	.	.
2018-06-06	2.01	south	outdoor	SO	SO-15	.	.	.	.	no	.	.
2018-06-06	2.01	south	outdoor	SO	SO-18	.	.	.	.	no	.	.
2018-06-06	2.01	south	outdoor	SO	SO-28	7550000	0	9112.5	0	no	.	.
2018-06-06	2.01	south	outdoor	SO	SO-37	.	.	.	.	no	.	.
2018-06-06	2.01	south	outdoor	SO	SO-38	.	.	.	.	no	.	.
2018-06-19	2.02	south	outdoor	SO	SO-05	3612500	.	.	0	no	.	.
2018-06-19	2.02	south	outdoor	SO	SO-08	7512500	.	.	0	no	.	.
2018-06-19	2.02	south	outdoor	SO	SO-11	.	.	.	.	no	.	.
2018-06-19	2.02	south	outdoor	SO	SO-15	.	.	.	.	no	.	.
2018-06-19	2.02	south	outdoor	SO	SO-18	.	.	.	.	no	.	.
2018-06-19	2.02	south	outdoor	SO	SO-28	4137500	.	.	0	no	.	.
2018-06-19	2.02	south	outdoor	SO	SO-37	.	.	.	.	no	.	.
2018-06-19	2.02	south	outdoor	SO	SO-38	.	.	.	.	no	.	.
2018-07-04	2.03	south	outdoor	SO	SO-05	5562500	700.914	20655	0	no	.	.
2018-07-04	2.03	south	outdoor	SO	SO-08	3137500	40.468	1215	0	no	.	.
2018-07-04	2.03	south	outdoor	SO	SO-11	.	.	.	.	no	.	.
2018-07-04	2.03	south	outdoor	SO	SO-15	.	.	.	.	no	.	.
2018-07-04	2.03	south	outdoor	SO	SO-18	.	.	.	.	no	.	.
2018-07-04	2.03	south	outdoor	SO	SO-28	6062500	133.632	7897.5	0	no	.	.
2018-07-04	2.03	south	outdoor	SO	SO-37	.	.	.	.	no	.	.
2018-07-04	2.03	south	outdoor	SO	SO-38	.	.	.	.	no	.	.
2018-07-16	2.04	south	outdoor	SO	SO-05	0	.	.	0	no	.	.
2018-07-16	2.04	south	outdoor	SO	SO-08	3162500	.	.	0	no	.	.
2018-07-16	2.04	south	outdoor	SO	SO-11	.	.	.	.	no	.	.
2018-07-16	2.04	south	outdoor	SO	SO-15	.	.	.	.	no	.	.
2018-07-16	2.04	south	outdoor	SO	SO-18	.	.	.	.	no	.	.
2018-07-16	2.04	south	outdoor	SO	SO-28	1287500	.	.	0	no	.	.
2018-07-16	2.04	south	outdoor	SO	SO-37	.	.	.	.	no	.	.
2018-07-16	2.04	south	outdoor	SO	SO-38	.	.	.	.	no	.	.
2018-07-31	2.05	south	outdoor	SO	SO-05	2362500	594.352	26426.2	0	no	.	.
2018-07-31	2.05	south	outdoor	SO	SO-08	0	26.831	607.5	0	no	.	.
2018-07-31	2.05	south	outdoor	SO	SO-11	.	.	.	.	no	.	.
2018-07-31	2.05	south	outdoor	SO	SO-15	.	.	.	.	no	.	.
2018-07-31	2.05	south	outdoor	SO	SO-18	.	.	.	.	no	.	.
2018-07-31	2.05	south	outdoor	SO	SO-28	1587500	727.858	12150	0	no	.	.
2018-07-31	2.05	south	outdoor	SO	SO-37	.	.	.	.	no	.	.
2018-07-31	2.05	south	outdoor	SO	SO-38	.	.	.	.	no	.	.
2018-08-17	2.06	south	outdoor	SO	SO-05	0	.	.	0	no	.	.
2018-08-17	2.06	south	outdoor	SO	SO-08	.	.	.	0	no	.	.
2018-08-17	2.06	south	outdoor	SO	SO-11	.	.	.	.	no	.	.
2018-08-17	2.06	south	outdoor	SO	SO-15	.	.	.	.	no	.	.
2018-08-17	2.06	south	outdoor	SO	SO-18	.	.	.	.	no	.	.
2018-08-17	2.06	south	outdoor	SO	SO-28	1375000	.	.	0	no	.	.
2018-08-17	2.06	south	outdoor	SO	SO-37	.	.	.	.	no	.	.
2018-08-17	2.06	south	outdoor	SO	SO-38	.	.	.	.	no	.	.
2018-08-28	2.07	south	outdoor	SO	SO-05	25000	398.957	18832.5	0	no	.	.
2018-08-28	2.07	south	outdoor	SO	SO-08	.	.	.	.	no	.	.
2018-08-28	2.07	south	outdoor	SO	SO-11	.	.	.	.	no	.	.
2018-08-28	2.07	south	outdoor	SO	SO-15	.	.	.	.	no	.	.
2018-08-28	2.07	south	outdoor	SO	SO-18	.	.	.	.	no	.	.
2018-08-28	2.07	south	outdoor	SO	SO-28	0	0	13972.5	0	no	.	.
2018-08-28	2.07	south	outdoor	SO	SO-37	.	.	.	.	no	.	.
2018-08-28	2.07	south	outdoor	SO	SO-38	.	.	.	.	no	.	.
2018-09-12	2.08	south	outdoor	SO	SO-05	162500	.	.	0.179252	no	.	.
2018-09-12	2.08	south	outdoor	SO	SO-08	3325000	.	.	0	no	.	.
2018-09-12	2.08	south	outdoor	SO	SO-11	.	.	.	.	no	.	.
2018-09-12	2.08	south	outdoor	SO	SO-15	.	.	.	.	no	.	.
2018-09-12	2.08	south	outdoor	SO	SO-18	.	.	.	.	no	.	.
2018-09-12	2.08	south	outdoor	SO	SO-28	2562500	.	.	0	no	.	.
2018-09-12	2.08	south	outdoor	SO	SO-37	.	.	.	.	no	.	.
2018-09-12	2.08	south	outdoor	SO	SO-38	.	.	.	.	no	.	.
2018-09-24	2.09	south	outdoor	SO	SO-05	0	.	.	.	no	.	17
2018-09-24	2.09	south	outdoor	SO	SO-08	.	.	.	.	no	.	.
2018-09-24	2.09	south	outdoor	SO	SO-11	.	.	.	.	no	.	.
2018-09-24	2.09	south	outdoor	SO	SO-15	.	.	.	.	no	.	.
2018-09-24	2.09	south	outdoor	SO	SO-18	.	.	.	.	no	.	.
2018-09-24	2.09	south	outdoor	SO	SO-28	650000	.	.	.	no	.	11
2018-09-24	2.09	south	outdoor	SO	SO-37	.	.	.	.	no	.	.
2018-09-24	2.09	south	outdoor	SO	SO-38	.	.	.	.	no	.	.
2019-04-09	2.10	south	outdoor	SO	SO-05	1037500	.	.	0	no	.	14
2019-04-09	2.10	south	outdoor	SO	SO-08	.	.	.	.	no	.	.
2019-04-09	2.10	south	outdoor	SO	SO-11	.	.	.	.	no	.	.
2019-04-09	2.10	south	outdoor	SO	SO-15	.	.	.	.	no	.	.
2019-04-09	2.10	south	outdoor	SO	SO-18	.	.	.	.	no	.	.
2019-04-09	2.10	south	outdoor	SO	SO-28	76462500	.	.	0	yes	.	0
2019-04-09	2.10	south	outdoor	SO	SO-37	.	.	.	.	no	.	.
2019-04-09	2.10	south	outdoor	SO	SO-38	.	.	.	.	no	.	.
2019-04-29	2.11	south	outdoor	SO	SO-05	2112500	.	.	0	no	.	14.5
2019-04-29	2.11	south	outdoor	SO	SO-08	.	.	.	.	no	.	.
2019-04-29	2.11	south	outdoor	SO	SO-11	.	.	.	.	no	.	.
2019-04-29	2.11	south	outdoor	SO	SO-15	.	.	.	.	no	.	.
2019-04-29	2.11	south	outdoor	SO	SO-18	.	.	.	.	no	.	.
2019-04-29	2.11	south	outdoor	SO	SO-28	.	.	.	.	no	.	.
2019-04-29	2.11	south	outdoor	SO	SO-37	.	.	.	.	no	.	.
2019-04-29	2.11	south	outdoor	SO	SO-38	.	.	.	.	no	.	.
2018-06-07	2.01	south	indoor	SI	SI-05	5212500	441.683	14883.8	0	no	.	.
2018-06-07	2.01	south	indoor	SI	SI-11	1787500	129.343	3341.25	0.82963	no	.	.
2018-06-07	2.01	south	indoor	SI	SI-17	15087500	323.524	13365	0	no	.	.
2018-06-07	2.01	south	indoor	SI	SI-18	6750000	627.051	20047.5	0	no	.	.
2018-06-07	2.01	south	indoor	SI	SI-25	.	.	.	.	no	.	.
2018-06-07	2.01	south	indoor	SI	SI-27	.	.	.	.	no	.	.
2018-06-07	2.01	south	indoor	SI	SI-30	5337500	427.513	19440	1.60229	no	.	.
2018-06-07	2.01	south	indoor	SI	SI-40	10687500	521.976	17921.2	0	no	.	.
2018-06-19	2.02	south	indoor	SI	SI-05	325000	.	.	1.17057	no	.	.
2018-06-19	2.02	south	indoor	SI	SI-11	1137500	.	.	0	no	.	.
2018-06-19	2.02	south	indoor	SI	SI-17	1937500	.	.	0	no	.	.
2018-06-19	2.02	south	indoor	SI	SI-18	1162500	.	.	0	no	.	.
2018-06-19	2.02	south	indoor	SI	SI-25	.	.	.	.	no	.	.
2018-06-19	2.02	south	indoor	SI	SI-27	.	.	.	.	no	.	.
2018-06-19	2.02	south	indoor	SI	SI-30	7575000	.	.	0	no	.	.
2018-06-19	2.02	south	indoor	SI	SI-40	487500	.	.	0	no	.	.
2018-07-04	2.03	south	indoor	SI	SI-05	2062500	826.204	22781.2	0.55371	no	.	.
2018-07-04	2.03	south	indoor	SI	SI-11	1712500	0	3948.75	0	no	.	.
2018-07-04	2.03	south	indoor	SI	SI-17	325000	797.665	17617.5	0	no	.	.
2018-07-04	2.03	south	indoor	SI	SI-18	3275000	763.981	31286.2	0	no	.	.
2018-07-04	2.03	south	indoor	SI	SI-25	.	.	.	.	no	.	.
2018-07-04	2.03	south	indoor	SI	SI-27	.	.	.	.	no	.	.
2018-07-04	2.03	south	indoor	SI	SI-30	987500	686.224	17921.2	0	no	.	.
2018-07-04	2.03	south	indoor	SI	SI-40	3012500	669.547	20047.5	0.292912	no	.	.
2018-07-17	2.04	south	indoor	SI	SI-05	1575000	.	.	0	no	.	.
2018-07-17	2.04	south	indoor	SI	SI-11	2237500	.	.	0	no	.	.
2018-07-17	2.04	south	indoor	SI	SI-17	562500	.	.	0	no	.	.
2018-07-17	2.04	south	indoor	SI	SI-18	2462500	.	.	0	no	.	.
2018-07-17	2.04	south	indoor	SI	SI-25	.	.	.	.	no	.	.
2018-07-17	2.04	south	indoor	SI	SI-27	.	.	.	.	no	.	.
2018-07-17	2.04	south	indoor	SI	SI-30	1037500	.	.	0	no	.	.
2018-07-17	2.04	south	indoor	SI	SI-40	2200000	.	.	0	no	.	.
2018-08-01	2.05	south	indoor	SI	SI-05	687500	710.816	34020	2.73312	no	.	.
2018-08-01	2.05	south	indoor	SI	SI-11	375000	269.056	10023.8	0	no	.	.
2018-08-01	2.05	south	indoor	SI	SI-17	387500	733.804	24907.5	0	no	.	.
2018-08-01	2.05	south	indoor	SI	SI-18	762500	173.586	33716.2	0.494186	no	.	.
2018-08-01	2.05	south	indoor	SI	SI-25	.	.	.	.	no	.	.
2018-08-01	2.05	south	indoor	SI	SI-27	.	.	.	.	no	.	.
2018-08-01	2.05	south	indoor	SI	SI-30	3262500	262.933	22477.5	0	no	.	.
2018-08-01	2.05	south	indoor	SI	SI-40	2162500	0	26730	0.461957	no	.	.
2018-08-17	2.06	south	indoor	SI	SI-05	312500	.	.	2.00717	no	.	.
2018-08-17	2.06	south	indoor	SI	SI-11	1200000	.	.	0	no	.	.
2018-08-17	2.06	south	indoor	SI	SI-17	312500	.	.	0.320641	no	.	.
2018-08-17	2.06	south	indoor	SI	SI-18	0	.	.	0	no	.	.
2018-08-17	2.06	south	indoor	SI	SI-25	.	.	.	.	no	.	.
2018-08-17	2.06	south	indoor	SI	SI-27	.	.	.	.	no	.	.
2018-08-17	2.06	south	indoor	SI	SI-30	562500	.	.	0.314342	no	.	.
2018-08-17	2.06	south	indoor	SI	SI-40	1650000	.	.	0	no	.	.
2018-08-29	2.07	south	indoor	SI	SI-05	0	693.551	30800.2	0	no	.	.
2018-08-29	2.07	south	indoor	SI	SI-11	0	491.08	22173.8	0	no	.	.
2018-08-29	2.07	south	indoor	SI	SI-17	0	612.014	24300	0	no	.	.
2018-08-29	2.07	south	indoor	SI	SI-18	25000	596.322	17313.8	0	no	.	.
2018-08-29	2.07	south	indoor	SI	SI-25	.	.	.	.	no	.	.
2018-08-29	2.07	south	indoor	SI	SI-27	.	.	.	.	no	.	.
2018-08-29	2.07	south	indoor	SI	SI-30	0	460.351	17010	0	no	.	.
2018-08-29	2.07	south	indoor	SI	SI-40	2450000	551.105	10631.2	0	no	.	.
2018-09-12	2.08	south	indoor	SI	SI-05	1125000	.	.	5.4041	no	.	.
2018-09-12	2.08	south	indoor	SI	SI-11	0	.	.	0	no	.	.
2018-09-12	2.08	south	indoor	SI	SI-17	325000	.	.	0	no	.	.
2018-09-12	2.08	south	indoor	SI	SI-18	0	.	.	0.255183	no	.	.
2018-09-12	2.08	south	indoor	SI	SI-25	.	.	.	.	no	.	.
2018-09-12	2.08	south	indoor	SI	SI-27	.	.	.	0	no	.	.
2018-09-12	2.08	south	indoor	SI	SI-30	1025000	.	.	0.882759	no	.	.
2018-09-12	2.08	south	indoor	SI	SI-40	12500	.	.	0	no	.	.
2018-09-24	2.09	south	indoor	SI	SI-05	787500	.	.	.	no	.	15
2018-09-24	2.09	south	indoor	SI	SI-11	0	.	.	.	no	.	5
2018-09-24	2.09	south	indoor	SI	SI-17	100000	.	.	.	no	.	16
2018-09-24	2.09	south	indoor	SI	SI-18	1137500	.	.	.	no	.	13
2018-09-24	2.09	south	indoor	SI	SI-25	.	.	.	.	no	.	.
2018-09-24	2.09	south	indoor	SI	SI-27	.	.	.	.	no	.	.
2018-09-24	2.09	south	indoor	SI	SI-30	1450000	.	.	.	no	.	14
2018-09-24	2.09	south	indoor	SI	SI-40	3212500	.	.	.	no	.	16
2019-04-03	2.10	south	indoor	SI	SI-05	6950000	.	.	0.636183	no	.	3
2019-04-03	2.10	south	indoor	SI	SI-11	0	.	.	0	no	.	5
2019-04-03	2.10	south	indoor	SI	SI-17	3212500	.	.	0	no	.	17
2019-04-03	2.10	south	indoor	SI	SI-18	1475000	.	.	0	no	.	7
2019-04-03	2.10	south	indoor	SI	SI-25	.	.	.	.	no	.	.
2019-04-03	2.10	south	indoor	SI	SI-27	.	.	.	.	no	.	.
2019-04-03	2.10	south	indoor	SI	SI-30	.	.	.	.	no	.	7
2019-04-03	2.10	south	indoor	SI	SI-40	8637500	.	.	0.618956	no	.	9
2019-04-29	2.11	south	indoor	SI	SI-05	.	.	.	.	no	.	0
2019-04-29	2.11	south	indoor	SI	SI-11	5800000	.	.	0	no	.	7
2019-04-29	2.11	south	indoor	SI	SI-17	22000000	.	.	0	no	.	11.5
2019-04-29	2.11	south	indoor	SI	SI-18	9350000	.	.	0	no	.	11
2019-04-29	2.11	south	indoor	SI	SI-25	.	.	.	.	no	.	.
2019-04-29	2.11	south	indoor	SI	SI-27	.	.	.	.	no	.	.
2019-04-29	2.11	south	indoor	SI	SI-30	4062500	.	.	.	no	.	10.5
2019-04-29	2.11	south	indoor	SI	SI-40	.	.	.	.	no	.	2.75

## Sheet: Dataset B
Dataset B. Raw data used for PROC LOGISTIC analysis including samples with dead bees taken from bottom board.
See INFORMATION for column legend and cluster score description
*SO-18 and NO-36 removed from analysis
location	wintering method	apiary name	hive number	CLapr2518 (score)	NOSjun1417	NOSjul1517	NOSjul2817	NOSaug1217	NOSaug2617	NOSsep1017	NOSsep2717	NOSapr2518	NOSmay818	sumNOSyr1	fallNOSyr1	maxNOSyr1	averNOSyr1	CLapr519 (num of frames)	NOSjun518	NOSjun1618	NOSjun3018	NOSjul1418	NOSjul2818	NOSaug1218	NOSaug2418	NOSsep818	NOSsep2218	NOSapr519	NOSapr2919	sprNOSyr2	sumNOSyr2	fallNOSyr2	maxNOSyr2	averNOSyr2	sprNOS2yr	sumNOS2yr	fallNOS2yr	maxNOS2yr	averNOS2yr
north	outdoor	NO	NO-05	0	11162500	2687500	2775000	3750000	4587500	4050000	15062500	26275000	.	3450000	9556250	15062500	6.29643e+06	.	.	.	.	.	.	.	.	.	.	.	.	26275000	.	.	26275000	26275000	18718750	3450000	9556250	26275000	8793750
north	outdoor	NO	NO-14	0	17362500	7862500	287500	787500	0	0	262500	21775000	.	2234375	131250	17362500	3.79464e+06	.	.	.	.	.	.	.	.	.	.	.	.	21775000	.	.	21775000	21775000	19568750	2234375	131250	21775000	6.04219e+06
north	outdoor	NO	NO-17	3	225000	1587500	4375000	187500	0	0	525000	6387500	6037500	1537500	262500	4375000	985714	.	30675000	4950000	16550000	28325000	.	.	.	.	.	.	.	12920000	28325000	.	30675000	15487500	1.08042e+07	6895000	262500	30675000	7.67885e+06
north	outdoor	NO	NO-26	5	3412500	3825000	6287500	762500	487500	0	0	6187500	4700000	2840625	0	6287500	2.11071e+06	4	900000	350000	0	1425000	0	150000	937500	462500	0	0	.	2427500	628125	231250	6187500	1.37386e+06	2.59167e+06	1734375	115625	6287500	1.66042e+06
north	outdoor	NO	NO-29	5	2412500	687500	2525000	0	0	0	0	2537500	787500	803125	0	2525000	803571	11	13600000	12500	875000	1812500	1550000	400000	0	0	0	1775000	.	3562500	940625	0	13600000	1.96136e+06	3.37083e+06	871875	0	13600000	1.51111e+06
north	outdoor	NO	NO-35	0	1500000	425000	1662500	0	0	0	0	3900000	.	521875	0	1662500	512500	.	.	.	.	.	.	.	.	.	.	.	.	3900000	.	.	3900000	3900000	2700000	521875	0	3900000	935938
north	outdoor	NO	NO-36	5	5525000	2412500	712500	387500	250000	0	0	4625000	6037500	940625	0	5525000	1.32679e+06	.	1887500	1462500	3212500	3425000	0	762500	500000	3650000	15950000	.	.	3445000	1171875	9800000	15950000	3.77386e+06	3.79167e+06	1056250	4900000	15950000	2.82222e+06
north	outdoor	NO	NO-37	5	7525000	1787500	25000	0	0	0	0	21575000	10900000	453125	0	7525000	1.33393e+06	7	15800000	1712500	3437500	4837500	2675000	412500	11687500	0	0	5450000	.	10685000	4903125	0	21575000	6.63977e+06	1.01583e+07	2678125	0	21575000	4.57639e+06
north	indoor	NI	NI-07	5	462500	4.025e+06	2662500	2162500	0	12500	12500	3187500	4750000	2212500	12500	4.025e+06	1.33393e+06	9	2162500	1400000	1112500	4950000	0	12500	2075000	0	12500	25000	.	2522500	1759375	6250	4950000	1787500	2.17917e+06	1.98594e+06	9375	4950000	1.61111e+06
north	indoor	NI	NI-12	0	1312500	0	1050000	0	0	0	0	14175000	.	262500	0	1312500	337500	.	.	.	.	.	.	.	.	.	.	.	.	14175000	.	.	14175000	14175000	7743750	262500	0	14175000	2.06719e+06
north	indoor	NI	NI-15	2	3137500	450000	362500	1225000	75000	1200000	300000	4137500	6825000	528125	750000	3137500	964286	13	4675000	1112500	162500	0	725000	500000	0	862500	0	4850000	.	3382500	306250	431250	6825000	1.72727e+06	3.34167e+06	417188	590625	6825000	1.43056e+06
north	indoor	NI	NI-16	3	2250000	762500	512500	487500	300000	0	0	387500	2887500	515625	0	2250000	616071	11	187500	250000	1250000	2750000	1137500	625000	0	0	0	25000	.	992500	1128125	0	2887500	861364	1.20208e+06	821875	0	2887500	765972
north	indoor	NI	NI-18	5	2737500	7100000	725000	225000	0	1087500	0	10800000	13887500	2012500	543750	7100000	1.69643e+06	8	350000	1062500	5450000	600000	112500	1200000	0	112500	0	850000	.	6310000	478125	56250	13887500	3.05227e+06	5.71458e+06	1.24531e+06	300000	13887500	2525000
north	indoor	NI	NI-32	5	1962500	1412500	1550000	112500	737500	12500	600000	1000000	3525000	953125	306250	1962500	912500	5	12500	100000	475000	2312500	687500	2212500	350000	350000	512500	10362500	.	1022500	1390625	431250	3525000	1.04886e+06	1.17917e+06	1171875	368750	3525000	995833
north	indoor	NI	NI-33	5	5087500	4.0875e+06	50000	287500	0	75000	0	900000	6462500	1106250	37500	5087500	1.36964e+06	10	650000	862500	2600000	1200000	12500	0	0	1150000	0	2162500	.	2295000	303125	575000	6462500	1.25795e+06	2.76042e+06	704688	306250	6462500	1.30139e+06
north	indoor	NI	NI-41	2	225000	300000	1650000	462500	637500	0	0	14562500	33500000	762500	0	1650000	467857	.	.	.	.	.	.	.	.	.	.	.	.	24031250	.	.	33500000	24031250	1.60958e+07	762500	0	33500000	5.70417e+06
south	outdoor	SO	SO-05	3	7525000	437500	200000	212500	12500	0	0	1475000	27300000	215625	0	7525000	1.19821e+06	14	19950000	3612500	5562500	0	2362500	0	25000	162500	0	1037500	2112500	11580000	596875	81250	27300000	5.49545e+06	1.09042e+07	406250	40625	27300000	3.82431e+06
south	outdoor	SO	SO-08	1	2800000	0	462500	12500	250000	0	1012500	0	15312500	181250	506250	2800000	648214	.	11775000	7512500	3137500	3162500	0	.	.	3325000	.	.	.	7547500	1581250	3325000	15312500	5528125	6756250	647917	1.44583e+06	15312500	3.25083e+06
south	outdoor	SO	SO-11	.	1937500	275000	125000	.	.	.	.	.	.	200000	.	1937500	779167	.	.	.	.	.	.	.	.	.	.	.	.	.	.	.	.	.	1937500	200000	.	1937500	779167
south	outdoor	SO	SO-15	1	3737500	437500	225000	812500	0	0	562500	12500	13587500	368750	281250	3737500	825000	.	.	.	.	.	.	.	.	.	.	.	.	6800000	.	.	13587500	6800000	5.77917e+06	368750	281250	13587500	2.15278e+06
south	outdoor	SO	SO-18	.	2550000	.	.	.	.	.	.	.	.	.	.	2550000	2550000	.	.	.	.	.	.	.	.	.	.	.	.	.	.	.	.	.	2550000	.	.	2550000	2550000
south	outdoor	SO	SO-28	1	850000	12500	187500	675000	0	0	0	2800000	14625000	218750	0	850000	246429	0	7550000	4137500	6062500	1287500	1587500	1375000	0	2562500	650000	76462500	.	7035000	1062500	1606250	14625000	3.87614e+06	6.00417e+06	640625	803125	14625000	2.46458e+06
south	outdoor	SO	SO-37	0	2287500	587500	0	350000	0	0	0	75000	.	234375	0	2287500	460714	.	.	.	.	.	.	.	.	.	.	.	.	75000	.	.	75000	75000	1181250	234375	0	2287500	412500
south	outdoor	SO	SO-38	1	1.025e+06	2775000	162500	1287500	0	462500	0	6262500	21775000	1056250	231250	2775000	816071	.	.	.	.	.	.	.	.	.	.	.	.	14018750	.	.	21775000	14018750	9687500	1056250	231250	21775000	3750000
south	indoor	SI	SI-05	3	10375000	0	0	0	375000	962500	0	0	1350000	93750	481250	10375000	1.67321e+06	3	5212500	325000	2062500	1575000	687500	312500	0	1125000	787500	6950000	.	1790000	643750	956250	5212500	1.22159e+06	3.22083e+06	368750	718750	10375000	1.39722e+06
south	indoor	SI	SI-11	1	1425000	375000	87500	0	12500	0	0	10887500	18850000	118750	0	1425000	271429	5	1787500	1137500	1712500	2237500	375000	1200000	0	0	0	0	5800000	6875000	953125	0	18850000	3.47159e+06	5.96667e+06	535938	0	18850000	2.22708e+06
south	indoor	SI	SI-17	3	475000	787500	25000	12500	0	0	0	5562500	21025000	206250	0	787500	185714	17	15087500	1937500	325000	562500	387500	312500	0	325000	100000	3212500	22000000	8787500	315625	212500	21025000	4.14773e+06	7.40208e+06	260938	106250	21025000	2.60694e+06
south	indoor	SI	SI-18	3	687500	300000	0	0	275000	0	0	0	650000	143750	0	687500	180357	7	6750000	1162500	3275000	2462500	762500	0	25000	0	1137500	1475000	9350000	2367500	812500	568750	6750000	1475000	2087500	478125	284375	6750000	971528
south	indoor	SI	SI-25	.	4337500	2912500	5537500	.	.	14162500	.	.	.	4225000	14162500	14162500	6737500	.	.	.	.	.	.	.	.	.	.	.	.	.	.	.	.	.	4337500	4225000	14162500	14162500	6737500
south	indoor	SI	SI-27	0	2437500	3950000	1737500	.	187500	500000	1375000	45300000	.	1.95833e+06	937500	3950000	1.69792e+06	.	.	.	.	.	.	.	.	.	.	.	.	45300000	.	.	45300000	45300000	23868750	1.95833e+06	937500	45300000	7.92679e+06
south	indoor	SI	SI-30	5	3212500	0	0	0	0	0	0	4175000	6150000	0	0	3212500	458929	7	5337500	7575000	987500	1037500	3262500	562500	0	1025000	1450000	.	4062500	4845000	1215625	1237500	7575000	2.86932e+06	4.57292e+06	607812	618750	7575000	1.93194e+06
south	indoor	SI	SI-40	5	1737500	4712500	0	637500	450000	0	0	0	175000	1450000	0	4712500	1.07679e+06	9	10687500	487500	3012500	2200000	2162500	1650000	2450000	12500	3212500	8637500	.	2872500	2115625	1612500	10687500	2.36818e+06	2.68333e+06	1.78281e+06	806250	10687500	1.86597e+06

## Sheet: Dataset C
Dataset C. Raw data used for PROC LOGISTIC analysis not including samples with dead bees taken from bottom board
See INFORMATION for column legend and cluster score description
*SO-18 and NO-36 removed from analysis
location	wintering method	apiary name	hive number	CLapr2518	NOSjun1417	NOSjul1517	NOSjul2817	NOSaug1217	NOSaug2617	NOSsep1017	NOSsep2717	NOSapr2518	NOSmay818	sumNOSyr1	fallNOSyr1	maxNOSyr1	averNOSyr1	CLapr519	NOSjun518	NOSjun1618	NOSjun3018	NOSjul1418	NOSjul2818	NOSaug1218	NOSaug2418	NOSsep818	NOSsep2218	NOSapr519	NOSapr2919	sprNOSyr2	sumNOSyr2	fallNOSyr2	maxNOSyr2	averNOSyr2	sprNOS2yr	sumNOS2yr	fallNOS2yr	maxNOS2yr	averNOS2yr
north	outdoor	NO	NO-05	0	11162500	2687500	2775000	3750000	4587500	4050000	15062500	.	.	3450000	9556250	15062500	6.29643e+06	.	.	.	.	.	.	.	.	.	.	.	.	.	.	.	.	.	11162500	3450000	9556250	15062500	6.29643e+06
north	outdoor	NO	NO-14	0	17362500	7862500	287500	787500	0	0	262500	.	.	2234375	131250	17362500	3.79464e+06	.	.	.	.	.	.	.	.	.	.	.	.	.	.	.	.	.	17362500	2234375	131250	17362500	3.79464e+06
north	outdoor	NO	NO-17	3	225000	1587500	4375000	187500	0	0	525000	6387500	6037500	1537500	262500	4375000	985714	.	30675000	4950000	16550000	28325000	.	.	.	.	.	.	.	12920000	28325000	.	30675000	15487500	1.08042e+07	6895000	262500	30675000	7.67885e+06
north	outdoor	NO	NO-26	5	3412500	3825000	6287500	762500	487500	0	0	6187500	4700000	2840625	0	6287500	2.11071e+06	4	900000	350000	0	1425000	0	150000	937500	462500	0	0	.	2427500	628125	231250	6187500	1.37386e+06	2.59167e+06	1734375	115625	6287500	1.66042e+06
north	outdoor	NO	NO-29	5	2412500	687500	2525000	0	0	0	0	2537500	787500	803125	0	2525000	803571	11	13600000	12500	875000	1812500	1550000	400000	0	0	0	1775000	.	3562500	940625	0	13600000	1.96136e+06	3.37083e+06	871875	0	13600000	1.51111e+06
north	outdoor	NO	NO-35	0	1500000	425000	1662500	0	0	0	0	.	.	521875	0	1662500	512500	.	.	.	.	.	.	.	.	.	.	.	.	.	.	.	.	.	1500000	521875	0	1662500	512500
north	outdoor	NO	NO-36	5	5525000	2412500	712500	387500	250000	0	0	4625000	6037500	940625	0	5525000	1.32679e+06	.	1887500	1462500	3212500	3425000	0	762500	500000	3650000	15950000	.	.	3445000	1171875	9800000	15950000	3.77386e+06	3.79167e+06	1056250	4900000	15950000	2.82222e+06
north	outdoor	NO	NO-37	5	7525000	1787500	25000	0	0	0	0	21575000	10900000	453125	0	7525000	1.33393e+06	7	15800000	1712500	3437500	4837500	2675000	412500	11687500	0	0	5450000	.	10685000	4903125	0	21575000	6.63977e+06	1.01583e+07	2678125	0	21575000	4.57639e+06
north	indoor	NI	NI-07	5	462500	4.025e+06	2662500	2162500	0	12500	12500	3187500	4750000	2212500	12500	4.025e+06	1.33393e+06	9	2162500	1400000	1112500	4950000	0	12500	2075000	0	12500	25000	.	2522500	1759375	6250	4950000	1787500	2.17917e+06	1.98594e+06	9375	4950000	1.61111e+06
north	indoor	NI	NI-12	0	1312500	0	1050000	0	0	0	0	.	.	262500	0	1312500	337500	.	.	.	.	.	.	.	.	.	.	.	.	.	.	.	.	.	1312500	262500	0	1312500	337500
north	indoor	NI	NI-15	2	3137500	450000	362500	1225000	75000	1200000	300000	4137500	6825000	528125	750000	3137500	964286	13	4675000	1112500	162500	0	725000	500000	0	862500	0	4850000	.	3382500	306250	431250	6825000	1.72727e+06	3.34167e+06	417188	590625	6825000	1.43056e+06
north	indoor	NI	NI-16	3	2250000	762500	512500	487500	300000	0	0	387500	2887500	515625	0	2250000	616071	11	187500	250000	1250000	2750000	1137500	625000	0	0	0	25000	.	992500	1128125	0	2887500	861364	1.20208e+06	821875	0	2887500	765972
north	indoor	NI	NI-18	5	2737500	7100000	725000	225000	0	1087500	0	10800000	13887500	2012500	543750	7100000	1.69643e+06	8	350000	1062500	5450000	600000	112500	1200000	0	112500	0	850000	.	6310000	478125	56250	13887500	3.05227e+06	5.71458e+06	1.24531e+06	300000	13887500	2525000
north	indoor	NI	NI-32	5	1962500	1412500	1550000	112500	737500	12500	600000	1000000	3525000	953125	306250	1962500	912500	5	12500	100000	475000	2312500	687500	2212500	350000	350000	512500	10362500	.	1022500	1390625	431250	3525000	1.04886e+06	1.17917e+06	1171875	368750	3525000	995833
north	indoor	NI	NI-33	5	5087500	4.0875e+06	50000	287500	0	75000	0	900000	6462500	1106250	37500	5087500	1.36964e+06	10	650000	862500	2600000	1200000	12500	0	0	1150000	0	2162500	.	2295000	303125	575000	6462500	1.25795e+06	2.76042e+06	704688	306250	6462500	1.30139e+06
north	indoor	NI	NI-41	2	225000	300000	1650000	462500	637500	0	0	14562500	33500000	762500	0	1650000	467857	.	.	.	.	.	.	.	.	.	.	.	.	24031250	.	.	33500000	24031250	1.60958e+07	762500	0	33500000	5.70417e+06
south	outdoor	SO	SO-05	3	7525000	437500	200000	212500	12500	0	0	1475000	27300000	215625	0	7525000	1.19821e+06	14	19950000	3612500	5562500	0	2362500	0	25000	162500	0	1037500	2112500	11580000	596875	81250	27300000	5.49545e+06	1.09042e+07	406250	40625	27300000	3.82431e+06
south	outdoor	SO	SO-08	1	2800000	0	462500	12500	250000	0	1012500	0	15312500	181250	506250	2800000	648214	.	11775000	7512500	3137500	3162500	0	.	.	3325000	.	.	.	7547500	1581250	3325000	15312500	5528125	6756250	647917	1.44583e+06	15312500	3.25083e+06
south	outdoor	SO	SO-11	.	1937500	275000	125000	.	.	.	.	.	.	200000	.	1937500	779167	.	.	.	.	.	.	.	.	.	.	.	.	.	.	.	.	.	1937500	200000	.	1937500	779167
south	outdoor	SO	SO-15	1	3737500	437500	225000	812500	0	0	562500	12500	13587500	368750	281250	3737500	825000	.	.	.	.	.	.	.	.	.	.	.	.	6800000	.	.	13587500	6800000	5.77917e+06	368750	281250	13587500	2.15278e+06
south	outdoor	SO	SO-18	.	2550000	.	.	.	.	.	.	.	.	.	.	2550000	2550000	.	.	.	.	.	.	.	.	.	.	.	.	.	.	.	.	.	2550000	.	.	2550000	2550000
south	outdoor	SO	SO-28	1	850000	12500	187500	675000	0	0	0	2800000	14625000	218750	0	850000	246429	0	7550000	4137500	6062500	1287500	1587500	1375000	0	2562500	650000	.	.	7035000	1062500	1606250	14625000	3.87614e+06	6.00417e+06	640625	803125	14625000	2.46458e+06
south	outdoor	SO	SO-37	0	2287500	587500	0	350000	0	0	0	.	.	234375	0	2287500	460714	.	.	.	.	.	.	.	.	.	.	.	.	.	.	.	.	.	2287500	234375	0	2287500	460714
south	outdoor	SO	SO-38	1	1.025e+06	2775000	162500	1287500	0	462500	0	6262500	21775000	1056250	231250	2775000	816071	.	.	.	.	.	.	.	.	.	.	.	.	14018750	.	.	21775000	14018750	9687500	1056250	231250	21775000	3750000
south	indoor	SI	SI-05	3	10375000	0	0	0	375000	962500	0	0	1350000	93750	481250	10375000	1.67321e+06	3	5212500	325000	2062500	1575000	687500	312500	0	1125000	787500	6950000	.	1790000	643750	956250	5212500	1.22159e+06	3.22083e+06	368750	718750	10375000	1.39722e+06
south	indoor	SI	SI-11	1	1425000	375000	87500	0	12500	0	0	10887500	18850000	118750	0	1425000	271429	5	1787500	1137500	1712500	2237500	375000	1200000	0	0	0	0	5800000	6875000	953125	0	18850000	3.47159e+06	5.96667e+06	535938	0	18850000	2.22708e+06
south	indoor	SI	SI-17	3	475000	787500	25000	12500	0	0	0	5562500	21025000	206250	0	787500	185714	17	15087500	1937500	325000	562500	387500	312500	0	325000	100000	3212500	22000000	8787500	315625	212500	21025000	4.14773e+06	7.40208e+06	260938	106250	21025000	2.60694e+06
south	indoor	SI	SI-18	3	687500	300000	0	0	275000	0	0	0	650000	143750	0	687500	180357	7	6750000	1162500	3275000	2462500	762500	0	25000	0	1137500	1475000	9350000	2367500	812500	568750	6750000	1475000	2087500	478125	284375	6750000	971528
south	indoor	SI	SI-25	.	4337500	2912500	5537500	.	.	14162500	.	.	.	4225000	14162500	14162500	6737500	.	.	.	.	.	.	.	.	.	.	.	.	.	.	.	.	.	4337500	4225000	14162500	14162500	6737500
south	indoor	SI	SI-27	0	2437500	3950000	1737500	.	187500	500000	1375000	.	.	1.95833e+06	937500	3950000	1.69792e+06	.	.	.	.	.	.	.	.	.	.	.	.	.	.	.	.	.	2437500	1.95833e+06	937500	3950000	1.69792e+06
south	indoor	SI	SI-30	5	3212500	0	0	0	0	0	0	4175000	6150000	0	0	3212500	458929	7	5337500	7575000	987500	1037500	3262500	562500	0	1025000	1450000	.	4062500	4845000	1215625	1237500	7575000	2.86932e+06	4.57292e+06	607812	618750	7575000	1.93194e+06
south	indoor	SI	SI-40	5	1737500	4712500	0	637500	450000	0	0	0	175000	1450000	0	4712500	1.07679e+06	9	10687500	487500	3012500	2200000	2162500	1650000	2450000	12500	3212500	8637500	.	2872500	2115625	1612500	10687500	2.36818e+06	2.68333e+06	1.78281e+06	806250	10687500	1.86597e+06
